# Supplementary material for: Malic Acid Supplementation on Rumen Fermentation, Nutrient Digestibility, Performance and Carcass Traits in Lambs: A Meta-Analysis and Meta-Regression Considering Dietary Moderators
Source: Animals (Basel). 2026 Apr 20;16(8):1263. doi: 10.3390/ani16081263 (PMC13113034; doi:10.3390/ani16081263)
Supplement: Supplementary file 1 [file animals-16-01263-s001.zip]

Archive with 1 entries (1 files):
- animals-4226544-supplementary.pdf
